# Supplementary material for: Chemical Composition and Comprehensive Antimicrobial Activity of an Ethanolic Extract of Propolis from Tunisia
Source: Antibiotics (Basel). 2023 Apr 23;12(5):802. doi: 10.3390/antibiotics12050802 (PMC10215150; doi:10.3390/antibiotics12050802)
Supplement: Supplementary file 1 [file antibiotics-12-00802-s001.zip]

Archive with 1 entries (1 files):
- antibiotics-2345354-supplementary.pdf
